# Supplementary material for: Assessing sequence heterogeneity in Chlorellaceae DNA barcode markers for phylogenetic inference
Source: J Genet Eng Biotechnol. 2023 Oct 18;21:104. doi: 10.1186/s43141-023-00550-5 (PMC10584744; doi:10.1186/s43141-023-00550-5)
Supplement: Supplementary file 2 — Additional file 2: Table S1. Accession numbers and GC content (%) of 18S, ITS and rbcL marker with the outgroups. Table S2. K2P genetic distance and disparity index (ID) between and within the Chlorellaceae genus. Table S3. Normalised Robinson Foulds(nRF) and Shimodaira Hasegawa test(SH test) on supermatrix marker datasets with alternative marker arrangements. [file 43141_2023_550_MOESM2_ESM.zip › Amended_Table_S1R1.xlsx]

## Sheet: Supplementary Table 1
Table S1. Accession numbers and GC content (%) of 18S, ITS and rbcL marker with the outgroups.
Genes	TaxaID	Accession number	Tree tip	Species	%GC
18S	55402	FM205841.1	A.hantzschii_1	Actinastrum hantzschii strain SAG 2015	0.5135
18S	1065482	HQ111435.1	C.singularis_1	Chlorella singularis strain CB 2008/73	0.5057
18S	3076	AB080307.1	C.sorokiniana_1	Chlorella sorokiniana strain IAM C-212	0.5039
18S	3076	AB488572.1	C.sorokiniana_2	Chlorella sorokiniana strain NIES-2168	0.5101
18S	3076	AB488573.1	C.sorokiniana_3	Chlorella sorokiniana strain NIES-2169	0.5092
18S	3076	FM205860.1	C.sorokiniana_4	Chlorella sorokiniana strain CCALA 260	0.5028
18S	3076	GQ122327.1	C.sorokiniana_5	Chlorella sorokiniana isolate BE1	0.5043
18S	3076	JF834706.1	C.sorokiniana_6	Chlorella sorokiniana strain MIC-G5	0.5019
18S	3076	KU948990.1	C.sorokiniana_7	Chlorella sorokiniana isolate 19-4	0.5052
18S	3076	KY054944.1	C.sorokiniana_8	Chlorella sorokiniana strain NZmm3W1	0.5058
18S	3076	KY471550.1	C.sorokiniana_9	Chlorella sorokiniana isolate PCPBEC	0.5084
18S	3076	LC129520.1	C.sorokiniana_10	Chlorella sorokiniana strain NIES-3910	0.5064
18S	3076	LC472536.1	C.sorokiniana_11	Chlorella sorokiniana strain NIES-4289	0.5036
18S	3076	X62441.2	C.sorokiniana_12	Chlorella sorokiniana strain SAG 211-8k	0.5022
18S	3077	AB488575.1	C.vulgaris_1	Chlorella vulgaris var. vulgaris strain NIES-227	0.5059
18S	3077	AB488577.1	C.vulgaris_2	Chlorella vulgaris var. vulgaris strain NIES-642	0.5062
18S	3077	AB488578.1	C.vulgaris_3	Chlorella vulgaris var. vulgaris strain NIES-686	0.5065
18S	3077	AB488579.1	C.vulgaris_4	Chlorella vulgaris strain NIES-1269	0.5065
18S	3077	AB488580.1	C.vulgaris_5	Chlorella vulgaris strain NIES-2170	0.5074
18S	3077	AB488581.1	C.vulgaris_6	Chlorella vulgaris strain NIES-2172	0.5057
18S	3077	AB488582.1	C.vulgaris_7	Chlorella vulgaris strain PS-2670	0.5056
18S	3077	HQ702293.1	C.vulgaris_8	Chlorella vulgaris strain KMMCC EC-3	0.5085
18S	3077	KJ756823.1	C.vulgaris_9	Chlorella vulgaris strain CCAP 211/21A	0.4994
18S	3077	KX094753.1	C.vulgaris_10	Chlorella vulgaris isolate L4	0.4989
18S	3077	KX094754.1	C.vulgaris_11	Chlorella vulgaris isolate L5	0.4952
18S	3077	KX355553.1	C.vulgaris_12	Chlorella vulgaris isolate L6	0.5009
18S	82138	Y17470.1	C.acicularis_1	Closteriopsis acicularis strain SAG 11.86	0.4981
18S	91190	FM205848.1	D.acuatus_1	Dicloster acuatus strain SAG 41.98	0.5014
18S	745283	GQ487202.1	D.ehrenbergianum_1	Dictyosphaerium ehrenbergianum strain CCAP 222/46	0.5068
18S	745283	GQ487209.1	D.ehrenbergianum_2	Dictyosphaerium ehrenbergianum strain CB 2008/62	0.5068
18S	745283	HM066008.1	D.ehrenbergianum_3	Dictyosphaerium ehrenbergianum strain CCAP 222/45	0.5102
18S	97105	AF124336.1	M.geminata_1	Marvania geminata culture-collection SAG 12.88	0.4989
18S	221620	AY543039.1	M.planktonica_1	Meyerella planktonica isolate Itas 2/24 S-11w	0.497
18S	221620	AY195973.1	M.planktonica_2	Meyerella planktonica isolate Itas 2/24 S-12w	0.497
18S	221620	AY543040.1	M.planktonica_3	Meyerella planktonica isolate Itas 2/24 S-1w	0.497
18S	221620	AY543041.1	M.planktonica_4	Meyerella planktonica isolate Itas 2/24 S-9d	0.497
18S	554055	FM205851.1	M.conductrix_1	Micractinium conductrix strain SAG 241.80	0.5118
18S	126839	FM205836.1	M.pusillum_1	Micractinium pusillum strain CCAP 248/5	0.4994
18S	126839	FM205871.1	M.pusillum_2	Micractinium pusillum strain CCAP 248/12	0.4994
18S	3074	AB162911.1	P.kessleri_1	Parachlorella kessleri strain IAM C-143	0.5055
18S	3074	X56105.1	P.kessleri_2	Parachlorella kessleri strain SAG 211-11g	0.5047
18S	3072	LT560356.1	P.pringsheimii_1	Pseudochlorella pringsheimii strain SAG 211-1a	0.4886
18S	173497	LT560362.1	P.signiensis_1	Pseudochlorella signiensis strain SAG 2110	0.4877
18S	190058	KM016995.1	-	Pumiliosphaera acidophila strain RSa5	0.5064
18S	55402	AF288365.1	-	Actinastrum hantzschii culture-collection SAG 2015	0.5143
18S	55402	FM205884.1	-	Actinastrum hantzschii strain CCAP 200/3	0.5017
18S	55402	JQ315761.1	-	Actinastrum hantzschii strain KMMCC 1223	0.5132
18S	55402	JQ315762.1	-	Actinastrum hantzschii strain KMMCC 1505	0.5134
18S	55402	LC192144.1	-	Actinastrum hantzschii strain NIES-415	0.5049
18S	1977037	LC228605.1	-	Carolibrandtia ciliaticola strain NIES-4032	0.504
18S	1977037	LC228604.1	-	Carolibrandtia ciliaticola strain NIES-4033	0.5031
18S	1977037	LC228606.1	-	Carolibrandtia ciliaticola strain NIES-4034	0.5042
18S	1297540	HQ111432.1	-	Chlorella chlorelloides strain CB 2008/110	0.5063
18S	1595981	GQ176853.1	-	Chlorella pituita strain ACOI 311	0.5
18S	1595981	FM205856.1	-	Chlorella pituita strain ACOI 856	0.4989
18S	554068	HQ111431.1	-	Chlorella pulchelloides strain CB 2008/50	0.5089
18S	554068	HQ111430.1	-	Chlorella pulchelloides strain EN 2003/25	0.5066
18S	1065483	HQ111433.1	-	Chlorella rotunda strain KR 2007/5	0.5049
18S	3076	KT852970.1	-	Chlorella sorokiniana isolate CH03	0.498
18S	3076	KJ149805.1	-	Chlorella sorokiniana sp.	0.504
18S	3076	KP771817.1	-	Chlorella sorokiniana sp.	0.5026
18S	3076	FM205859.1	-	Chlorella sorokiniana strain CCAP 211/8K	0.5028
18S	3076	KP726221.1	-	Chlorella sorokiniana strain KLL-G018 clone a	0.5048
18S	3076	KP726220.1	-	Chlorella sorokiniana strain KLL-G018 clone c	0.5048
18S	3076	LC505547.1	-	Chlorella sorokiniana strain NKH15	0.5023
18S	3076	LC505550.1	-	Chlorella sorokiniana strain NKH18	0.5034
18S	3076	LC505551.1	-	Chlorella sorokiniana strain NKH19	0.5034
18S	3076	FM205834.1	-	Chlorella sorokiniana strain SAG 211-8k	0.5028
18S	1812861	KF661334.1	-	Chlorella thermophila strain HTA1-65	0.5031
18S	1065481	HQ111434.1	-	Chlorella volutis strain CB 2008/69	0.5051
18S	3077	FR865658.1	-	Chlorella vulgaris culture collection CCAP 211/11P	0.5003
18S	3077	FR865659.1	-	Chlorella vulgaris culture collection CCAP 211/11Q	0.5003
18S	3077	FR865660.1	-	Chlorella vulgaris culture collection CCAP 211/11S	0.5003
18S	3077	FR865681.1	-	Chlorella vulgaris culture collection CCAP 211/63	0.4997
18S	3077	FR865682.1	-	Chlorella vulgaris culture collection CCAP 211/74	0.4997
18S	3077	GQ122370.1	-	Chlorella vulgaris culture-collection KMMCC FC-4	0.5059
18S	3077	MF686452.1	-	Chlorella vulgaris isolate 18s rRNA	0.5011
18S	3077	MF686487.1	-	Chlorella vulgaris isolate 18s rRNA	0.5011
18S	3077	KX495016.1	-	Chlorella vulgaris isolate BJ3-1-1	0.5045
18S	3077	KX495001.1	-	Chlorella vulgaris isolate BJ30-3	0.5024
18S	3077	KX495017.1	-	Chlorella vulgaris isolate BJ4-3-3	0.5015
18S	3077	KX495040.1	-	Chlorella vulgaris isolate BJ4-4-1	0.5024
18S	3077	KX495018.1	-	Chlorella vulgaris isolate BJ4-4-2	0.5024
18S	3077	KX495019.1	-	Chlorella vulgaris isolate BJ6-2-3	0.5024
18S	3077	KX495059.1	-	Chlorella vulgaris isolate BJ6-3-3	0.5027
18S	3077	JX185298.1	-	Chlorella vulgaris isolate D2	0.5023
18S	3077	KX094757.1	-	Chlorella vulgaris isolate LH08HG4032	0.5042
18S	3077	KX094755.1	-	Chlorella vulgaris isolate LH08HG5082	0.5021
18S	3077	KX094756.1	-	Chlorella vulgaris isolate LH10HG6052	0.5
18S	3077	KX495022.1	-	Chlorella vulgaris isolate SB8-4	0.503
18S	3077	KX495055.1	-	Chlorella vulgaris isolate SB962-3	0.5021
18S	3077	KX495034.1	-	Chlorella vulgaris isolate SB962-4	0.5018
18S	3077	KX495011.1	-	Chlorella vulgaris isolate SM7-2	0.5027
18S	3077	KP341004.1	-	Chlorella vulgaris isolate YL-2	0.4997
18S	3077	KF661335.1	-	Chlorella vulgaris strain A1-65	0.5003
18S	3077	AB699112.1	-	Chlorella vulgaris strain AG-35_ZF1	0.4997
18S	3077	KT285521.1	-	Chlorella vulgaris strain AJ8	0.4983
18S	3077	FN298917.1	-	Chlorella vulgaris strain CCAP 211/109	0.4997
18S	3077	FN298918.1	-	Chlorella vulgaris strain CCAP 211/110	0.4997
18S	3077	FN298919.1	-	Chlorella vulgaris strain CCAP 211/111	0.4997
18S	3077	FN298920.1	-	Chlorella vulgaris strain CCAP 211/112	0.4997
18S	3077	FN298921.1	-	Chlorella vulgaris strain CCAP 211/113	0.4997
18S	3077	FN298922.1	-	Chlorella vulgaris strain CCAP 211/114	0.4997
18S	3077	KU900220.1	-	Chlorella vulgaris strain CCAP 211/11B	0.5003
18S	3077	KJ756813.1	-	Chlorella vulgaris strain CCAP 211/75	0.4997
18S	3077	AM231734.1	-	Chlorella vulgaris strain CCAP 211/80	0.4997
18S	3077	FM205853.1	-	Chlorella vulgaris strain CCAP 211/80	0.4997
18S	3077	AM231735.1	-	Chlorella vulgaris strain CCAP 211/81	0.4992
18S	3077	FM205854.1	-	Chlorella vulgaris strain CCAP 211/81	0.4997
18S	3077	AM231736.1	-	Chlorella vulgaris strain CCAP 211/82	0.4992
18S	3077	FM205855.1	-	Chlorella vulgaris strain CCAP 211/82	0.4997
18S	3077	KC517115.1	-	Chlorella vulgaris strain CSA-53	0.4997
18S	3077	HQ702292.1	-	Chlorella vulgaris strain KMMCC EC-10	0.5091
18S	3077	HQ702294.1	-	Chlorella vulgaris strain KMMCC FC-16	0.5091
18S	3077	HQ702295.1	-	Chlorella vulgaris strain KMMCC FC-33	0.5097
18S	3077	KJ148623.1	-	Chlorella vulgaris strain KNUA007	0.5006
18S	3077	KU306723.1	-	Chlorella vulgaris strain KNUA027	0.5006
18S	3077	AB162910.1	-	Chlorella vulgaris strain NIES-227	0.5003
18S	3077	DQ377323.1	-	Chlorella vulgaris strain NJ-7	0.502
18S	3077	X13688.1	-	Chlorella vulgaris strain SAG 211-11b	0.4992
18S	3077	FM205832.1	-	Chlorella vulgaris strain SAG 211-11b	0.4997
18S	3077	KM020172.1	-	Chlorella vulgaris strain SAG 2472	0.5014
18S	82138	HM066009.1	-	Closteriopsis acicularis strain EN 2003/36	0.5044
18S	82138	FM205847.1	-	Closteriopsis acicularis strain SAG 11.86	0.498
18S	1065488	HQ322126.1	-	Compactochlorella kochii strain CB 2008/104	0.5068
18S	91190	AB037085.1	-	Dicloster acuatus strain SAG 41.98	0.5022
18S	745283	GQ487213.1	-	Dictyosphaerium ehrenbergianum strain CB 2008/107	0.504
18S	745283	GQ487208.1	-	Dictyosphaerium ehrenbergianum strain CB 2008/56	0.5063
18S	745283	GQ487210.1	-	Dictyosphaerium ehrenbergianum strain CB 2008/65	0.5063
18S	745283	GQ176858.1	-	Dictyosphaerium ehrenbergianum strain CCAP 222/14	0.5033
18S	745283	GQ487192.1	-	Dictyosphaerium ehrenbergianum strain CCAP 222/20	0.5063
18S	745283	GQ487193.1	-	Dictyosphaerium ehrenbergianum strain CCAP 222/21	0.5063
18S	745283	GQ487194.1	-	Dictyosphaerium ehrenbergianum strain CCAP 222/22	0.5063
18S	745283	GQ487195.1	-	Dictyosphaerium ehrenbergianum strain CCAP 222/26	0.5063
18S	745283	GQ477062.1	-	Dictyosphaerium ehrenbergianum strain CCAP 222/27	0.5033
18S	745283	GQ477063.1	-	Dictyosphaerium ehrenbergianum strain CCAP 222/28	0.5033
18S	745283	GQ176855.1	-	Dictyosphaerium ehrenbergianum strain CCAP 222/57	0.5017
18S	745283	GQ487214.1	-	Dictyosphaerium ehrenbergianum strain EN 2003/30	0.5081
18S	745283	GQ176856.1	-	Dictyosphaerium ehrenbergianum strain UTEX 75	0.5011
18S	247499	FM205839.1	-	Didymogenes anomala strain SAG 18.91	0.4986
18S	247499	AY323839.1	-	Didymogenes anomala strain SAG 18.91	0.4994
18S	249343	AY422074.1	-	Gloeotila contorta strain SAG 41.84	0.51
18S	554053	FM205842.1	-	Hegewaldia parvula strain CCAP 283/1	0.498
18S	554053	FM205843.1	-	Hegewaldia parvula strain CCAP 283/2	0.498
18S	797684	GQ487225.1	-	Heynigia riparia strain CCAP 222/47	0.5069
18S	797671	GQ487223.1	-	Hindakia fallax strain CCAP 222/29	0.5049
18S	797671	GQ487224.1	-	Hindakia fallax strain CCAP 222/30	0.5049
18S	554067	GQ487222.1	-	Hindakia tetrachotoma strain ACOI 1972	0.5037
18S	554067	GQ487237.1	-	Hindakia tetrachotoma strain CCAP 222/53	0.5052
18S	554067	GQ487238.1	-	Hindakia tetrachotoma strain CCAP 222/54	0.5043
18S	554067	GQ487236.1	-	Hindakia tetrachotoma strain CCAP 222/56	0.5049
18S	554067	GQ487229.1	-	Hindakia tetrachotoma strain CCAP 222/58	0.5057
18S	554067	GQ487235.1	-	Hindakia tetrachotoma strain CCAP 222/59	0.504
18S	554067	GQ867589.1	-	Hindakia tetrachotoma strain CCAP 222/60	0.5037
18S	554067	GQ867590.1	-	Hindakia tetrachotoma strain CCAP 222/69	0.5017
18S	554067	GQ487227.1	-	Hindakia tetrachotoma strain CCAP 222/70	0.506
18S	554067	GQ487228.1	-	Hindakia tetrachotoma strain CCAP 222/71	0.5063
18S	554067	GQ487231.1	-	Hindakia tetrachotoma strain CCAP 222/73	0.5049
18S	554067	GQ487226.1	-	Hindakia tetrachotoma strain CCAP 222/76	0.506
18S	554067	GQ487234.1	-	Hindakia tetrachotoma strain CCAP 222/77	0.5046
18S	554067	GQ487240.1	-	Hindakia tetrachotoma strain CCAP 222/78	0.5046
18S	554067	GQ487239.1	-	Hindakia tetrachotoma strain CCAP 222/79	0.5043
18S	554067	GQ487233.1	-	Hindakia tetrachotoma strain CCAP 222/80	0.5046
18S	554067	GQ487230.1	-	Hindakia tetrachotoma strain CCAP 222/81	0.5063
18S	554067	GQ487232.1	-	Hindakia tetrachotoma strain CCAP 222/82	0.5052
18S	797641	HQ322129.1	-	Kalenjinia gelatinosa strain CB 2008/94	0.5043
18S	797641	GQ477061.1	-	Kalenjinia gelatinosa strain CCAP 222/8	0.5017
18S	3080	X63504.1	-	Lobosphaeropsis lobophora strain Andreyeva 750-I	0.4997
18S	3080	FM205833.1	-	Lobosphaeropsis lobophora strain SAG 37.88	0.5008
18S	797637	GQ477057.1	-	Marasphaerium gattermannii strain CCAP 222/24	0.5084
18S	797637	HQ322127.1	-	Marasphaerium gattermannii strain Heg 1983/17	0.5084
18S	133487	AB080301.1	-	Marvania coccoides strain CCAP 251/1b	0.5006
18S	97105	KM020038.1	-	Marvania geminata strain SAG 13.96	0.4989
18S	97105	KM020036.1	-	Marvania geminata strain SAG 2315	0.4986
18S	797638	HQ322128.1	-	Masaia oloidia strain CB 2008/72	0.5068
18S	221620	AY543042.1	-	Meyerella planktonica isolate Itas 6/3 M-4d	0.4969
18S	247495	AY323837.1	-	Micractinium belenophorum strain SAG 42.98	0.5034
18S	247495	FM205879.1	-	Micractinium belenophorum strain SAG 42.98	0.5031
18S	554055	FM205852.1	-	Micractinium conductrix strain CCAP 211/83	0.5128
18S	619280	KU521552.1	-	Micractinium inermum strain 42.2	0.5036
18S	619280	KU521553.1	-	Micractinium inermum strain 44.2	0.5009
18S	619280	KU521554.1	-	Micractinium inermum strain 44.3	0.5003
18S	619280	JX889641.1	-	Micractinium inermum strain NIES-2171	0.5011
18S	619280	AB488574.1	-	Micractinium inermum strain NIES-2171	0.5045
18S	126839	AF364101.1	-	Micractinium pusillum culture-collection SAG 13.81	0.4994
18S	126839	AF364102.1	-	Micractinium pusillum culture-collection SAG 48.93	0.5017
18S	126839	FM205874.1	-	Micractinium pusillum strain CCAP 248/1	0.4983
18S	126839	FM205870.1	-	Micractinium pusillum strain CCAP 248/10	0.4994
18S	126839	FM205867.1	-	Micractinium pusillum strain CCAP 248/11	0.4989
18S	126839	FM205873.1	-	Micractinium pusillum strain CCAP 248/15	0.4994
18S	126839	FM205875.1	-	Micractinium pusillum strain CCAP 248/3	0.4983
18S	126839	FM205868.1	-	Micractinium pusillum strain CCAP 248/4	0.4994
18S	126839	AM231737.1	-	Micractinium pusillum strain CCAP 248/4	0.4994
18S	126839	AM231738.1	-	Micractinium pusillum strain CCAP 248/5	0.4986
18S	126839	FM205872.1	-	Micractinium pusillum strain CCAP 248/6	0.4994
18S	126839	AM231739.1	-	Micractinium pusillum strain CCAP 248/6	0.4994
18S	126839	AM231740.1	-	Micractinium pusillum strain CCAP 248/7	0.4994
18S	126839	FM205869.1	-	Micractinium pusillum strain CCAP 248/9	0.4994
18S	126839	AF237662.1	-	Micractinium pusillum strain Hegewald 1983-3	0.5008
18S	126839	FM205866.1	-	Micractinium pusillum strain SAG 13.81	0.4989
18S	532145	AB437244.1	-	Micractinium reisseri strain SW1-ZK	0.5131
18S	75799	KF144209.1	-	Muriella terrestris isolate D6-DB2	0.5009
18S	75799	KX094763.1	-	Muriella terrestris isolate LH08SG3009	0.5032
18S	75799	KX094764.1	-	Muriella terrestris isolate LH10HG9077	0.5006
18S	75799	AB012845.1	-	Muriella terrestris strain ASIB V38	0.5003
18S	76111	AB080300.1	-	Nannochloris bacillaris sp.	0.5061
18S	247502	AY323841.1	-	Parachlorella beijerinckii strain SAG 2046	0.5042
18S	247502	FM205845.1	-	Parachlorella beijerinckii strain SAG 2046	0.5028
18S	860428	HM126550.1	-	Parachlorella hussii strain ACOI 473	0.5045
18S	860428	HM126549.1	-	Parachlorella hussii strain ACOI 938	0.5098
18S	3074	HM744739.2	-	Parachlorella kessleri strain BAFC CA10	0.5068
18S	3074	FM205885.1	-	Parachlorella kessleri strain CCAP 211/11G	0.505
18S	3074	JQ797561.1	-	Parachlorella kessleri strain HY-6	0.5084
18S	3074	AB080309.1	-	Parachlorella kessleri strain IAM C-531	0.5067
18S	3074	AB488589.1	-	Parachlorella kessleri strain NIES-2152	0.5116
18S	3074	AB488590.1	-	Parachlorella kessleri strain NIES-2153	0.5138
18S	3074	AB488592.1	-	Parachlorella kessleri strain NIES-2155	0.5116
18S	3074	AB488593.1	-	Parachlorella kessleri strain NIES-2156	0.512
18S	3074	AB488595.1	-	Parachlorella kessleri strain NIES-2158	0.5113
18S	3074	AB488596.1	-	Parachlorella kessleri strain NIES-2159	0.5114
18S	3074	AB488597.1	-	Parachlorella kessleri strain NIES-2160	0.5123
18S	3074	AB488598.1	-	Parachlorella kessleri strain NIES-2161	0.5127
18S	3074	AB488599.1	-	Parachlorella kessleri strain NIES-2162	0.5106
18S	3074	AB488600.1	-	Parachlorella kessleri strain NIES-2177	0.511
18S	3074	AB488601.1	-	Parachlorella kessleri strain NIES-2178	0.5125
18S	3074	AB488602.1	-	Parachlorella kessleri strain NIES-2179	0.5109
18S	3074	KM020114.1	-	Parachlorella kessleri strain SAG 211-11c	0.505
18S	3074	FM205846.1	-	Parachlorella kessleri strain SAG 211-11g	0.505
18S	3074	KM020113.1	-	Parachlorella kessleri strain SAG 27.87	0.505
18S	3074	KX021355.1	-	Parachlorella kessleri strain TY01	0.5072
18S	3074	KX021356.1	-	Parachlorella kessleri strain TY02	0.5085
18S	1293055	HF677200.1	-	Planktochlorella nurekis culture collection CAUP<CZH> H8701	0.5107
18S	420354	LT560357.1	-	Pseudochlorella pyrenoidosa strain CCAP 264/3	0.4875
18S	420354	LT560358.1	-	Pseudochlorella pyrenoidosa strain SAG 18.95	0.4869
18S	173497	LT560361.1	-	Pseudochlorella signiensis strain CCAP 462/1	0.4877
18S	173497	LT560367.1	-	Pseudochlorella signiensis strain PS-1	0.4883
18S	173497	LT560360.1	-	Pseudochlorella signiensis strain SAG 7.90	0.4877
18S	1418016	AB006046.1	-	Pseudochloris wilhelmii culture collection SAG 1.80	0.5019
18S	1418016	JX235962.1	-	Pseudochloris wilhelmii isolate SAG 55.87	0.5008
18S	1418016	X56102.1	-	Pseudochloris wilhelmii strain C-1.1.9	0.5006
18S	1418016	KM020115.1	-	Pseudochloris wilhelmii strain SAG 55.87	0.5014
18S	1418016	AB080304.1	-	Pseudochloris wilhelmii strain UTEX 2502	0.5031
18S	1418016	JX235961.1	-	Pseudochloris wilhelmii strain UTEX 2502	0.5008
18S	190058	KM462820.1	-	Pumiliosphaera acidophila strain CFR26	0.512
18S	190058	AJ439399.2	-	Pumiliosphaera acidophila var. acidicola strain 124	0.505
18S	190058	LN610705.1	-	Pumiliosphaera acidophila var. acidicola strain SAG 15.91	0.505
ITS	55402	FM205841.1	A.hantzschii_1	Actinastrum hantzschii strain SAG 2015	0.6228
ITS	1065482	HQ111435.1	C.singularis_1	Chlorella singularis strain CB 2008/73	0.5951
ITS	3076	KJ676111.1	C.sorokiniana_1	Chlorella sorokiniana strain CCTCCM 209220	0.6114
ITS	3076	KM514835.1	C.sorokiniana_2	Chlorella sorokiniana isolate 275_1	0.5887
ITS	3076	KM514855.1	C.sorokiniana_3	Chlorella sorokiniana isolate SM11_1	0.5927
ITS	3076	KM514857.1	C.sorokiniana_4	Chlorella sorokiniana isolate SM11_3	0.5927
ITS	3076	KM514859.1	C.sorokiniana_5	Chlorella sorokiniana isolate SM12_1	0.5939
ITS	3076	KP645222.1	C.sorokiniana_6	Chlorella sorokiniana strain CCTCCM 209220	0.6013
ITS	3076	KT778120.1	C.sorokiniana_7	Chlorella sorokiniana isolate 275_1	0.5895
ITS	3076	LR215746.1	C.sorokiniana_8	Chlorella sorokiniana strain Chlorella sorokiniana B1-1	0.6143
ITS	3076	LR215766.1	C.sorokiniana_9	Chlorella sorokiniana strain Chlorella sorokiniana 2-21-1	0.6106
ITS	3076	LR215769.1	C.sorokiniana_10	Chlorella sorokiniana strain Chlorella sorokiniana 3-3	0.6089
ITS	3076	LR215779.1	C.sorokiniana_11	Chlorella sorokiniana strain Chlorella sorokiniana 13-3	0.608
ITS	3076	LR215790.1	C.sorokiniana_12	Chlorella sorokiniana strain Chlorella sorokiniana UFA-1	0.614
ITS	3077	AB162910.1	C.vulgaris_1	Chlorella vulgaris strain NIES-227	0.5757
ITS	3077	AY591510.1	C.vulgaris_2	Chlorella vulgaris strain SAG 30.80	0.5732
ITS	3077	AY591511.1	C.vulgaris_3	Chlorella vulgaris strain SAG 211-11f	0.5732
ITS	3077	AY591512.1	C.vulgaris_4	Chlorella vulgaris strain SAG 211-1e	0.5732
ITS	3077	AY591513.1	C.vulgaris_5	Chlorella vulgaris strain CCALA 262	0.5732
ITS	3077	KJ676103.1	C.vulgaris_6	Chlorella vulgaris strain UTEX396	0.5653
ITS	3077	KU306724.1	C.vulgaris_7	Chlorella vulgaris strain KNUA027	0.5699
ITS	3077	LR215793.1	C.vulgaris_8	Chlorella vulgaris strain Chlorella vulgaris RUC-1	0.5718
ITS	3077	MH703753.1	C.vulgaris_9	Chlorella vulgaris strain Ru-0-4	0.5575
ITS	3077	MH703759.1	C.vulgaris_10	Chlorella vulgaris strain Us-s-7-4	0.5522
ITS	3077	MH703760.1	C.vulgaris_11	Chlorella vulgaris strain Us-7-10	0.5572
ITS	3077	MT827193.1	C.vulgaris_12	Chlorella vulgaris strain ACSSI 335	0.5755
ITS	82138	MF086580.1	C.acicularis_1	Closteriopsis acicularis strain Ji7-6	0.5497
ITS	91190	MF086578.1	D.acuatus_1	Dicloster acuatus strain HND2-2	0.5679
ITS	745283	GQ487202.1	D.ehrenbergianum_1	Dictyosphaerium ehrenbergianum strain CCAP 222/46	0.6043
ITS	745283	GQ487209.1	D.ehrenbergianum_2	Dictyosphaerium ehrenbergianum strain CB 2008/62	0.6083
ITS	745283	HM066008.1	D.ehrenbergianum_3	Dictyosphaerium ehrenbergianum strain CCAP 222/45	0.604
ITS	97105	KM020038.1	M.geminata_1	Marvania geminata strain SAG 13.96	0.5993
ITS	221620	AY543043.1	M.planktonica_1	Meyerella planktonica isolate Itas 2/24 S-11w	0.5922
ITS	221620	AY543044.1	M.planktonica_2	Meyerella planktonica isolate Itas 2/24 S-12w	0.5923
ITS	221620	AY543045.1	M.planktonica_3	Meyerella planktonica isolate Itas 2/24 S-1w	0.5923
ITS	221620	AY543046.1	M.planktonica_4	Meyerella planktonica isolate Itas 6/3 M-1d	0.592
ITS	554055	FM205851.1	M.conductrix_1	Micractinium conductrix strain SAG 241.80	0.6047
ITS	126839	FM205874.1	M.pusillum_1	Micractinium pusillum strain CCAP 248/1	0.5786
ITS	126839	FM205875.1	M.pusillum_2	Micractinium pusillum strain CCAP 248/3	0.5786
ITS	3074	AB162911.1	P.kessleri_1	Parachlorella kessleri strain IAM C-143	0.6303
ITS	3074	MT827195.1	P.kessleri_2	Parachlorella kessleri strain ACSSI 337	0.629
ITS	3072	FM958479.1	P.pringsheimii_1	Pseudochlorella pringsheimii strain CCAP 211/1A	0.5592
ITS	173497	KM116465.1	P.signiensis_1	Pseudochlorella signiensis strain SAG 2110	0.5572
ITS	55402	FM205884.1	-	Actinastrum hantzschii strain CCAP 200/3	0.6335
ITS	55402	JQ315761.1	-	Actinastrum hantzschii strain KMMCC 1223	0.6335
ITS	55402	JQ315762.1	-	Actinastrum hantzschii strain KMMCC 1505	0.6131
ITS	3078	KM514847.1	-	Auxenochlorella pyrenoidosa isolate 1_2	0.5741
ITS	3078	MK248021.1	-	Auxenochlorella pyrenoidosa isolate 13	0.5851
ITS	3078	KM514849.1	-	Auxenochlorella pyrenoidosa isolate 2_1	0.5729
ITS	3078	KM514848.1	-	Auxenochlorella pyrenoidosa isolate 2_2	0.5729
ITS	3078	KM514816.1	-	Auxenochlorella pyrenoidosa isolate 2_3	0.576
ITS	3078	KM514841.1	-	Auxenochlorella pyrenoidosa isolate 2_4	0.5739
ITS	3078	KM514833.1	-	Auxenochlorella pyrenoidosa isolate 231_2	0.5735
ITS	3078	KM514834.1	-	Auxenochlorella pyrenoidosa isolate 231_4	0.575
ITS	3078	KM514832.1	-	Auxenochlorella pyrenoidosa isolate 40_4	0.5744
ITS	3078	MK248013.1	-	Auxenochlorella pyrenoidosa isolate 5	0.5837
ITS	3078	KM514825.1	-	Auxenochlorella pyrenoidosa isolate 5_1	0.5735
ITS	3078	KM514842.1	-	Auxenochlorella pyrenoidosa isolate 5_2	0.5729
ITS	3078	KM514826.1	-	Auxenochlorella pyrenoidosa isolate 5_3	0.5733
ITS	3078	KM514843.1	-	Auxenochlorella pyrenoidosa isolate 5_4	0.5729
ITS	3078	KM514844.1	-	Auxenochlorella pyrenoidosa isolate 8_1	0.5729
ITS	3078	KM514828.1	-	Auxenochlorella pyrenoidosa isolate 8_3	0.5735
ITS	3078	KM514829.1	-	Auxenochlorella pyrenoidosa isolate 8_4	0.5673
ITS	3078	MK764928.1	-	Auxenochlorella pyrenoidosa isolate Daqing Salt Lake 3	0.5838
ITS	3078	EU038288.1	-	Auxenochlorella pyrenoidosa strain F-5	0.5808
ITS	3078	EU038289.1	-	Auxenochlorella pyrenoidosa strain F-9	0.5866
ITS	3078	KJ507207.1	-	Auxenochlorella pyrenoidosa strain NIREMACC02	0.5857
ITS	1977037	LC228605.1	-	Carolibrandtia ciliaticola strain NIES-4032	0.6133
ITS	1977037	LC228604.1	-	Carolibrandtia ciliaticola strain NIES-4033	0.6199
ITS	1977037	LC228606.1	-	Carolibrandtia ciliaticola strain NIES-4034	0.6107
ITS	202684	GU592792.1	-	Catena viridis strain KR 1991/4	0.6081
ITS	1297540	HQ111432.1	-	Chlorella chlorelloides strain CB 2008/110	0.6129
ITS	554071	FM205862.1	-	Chlorella coloniales strain UTEX 938	0.6011
ITS	554066	FM205850.1	-	Chlorella heliozoae strain SAG 3.83	0.5884
ITS	554070	KM061450.1	-	Chlorella lewinii isolate KU201	0.5864
ITS	554070	KM061460.1	-	Chlorella lewinii isolate KU213	0.5851
ITS	554070	KM061461.1	-	Chlorella lewinii isolate KU215	0.5859
ITS	554070	KM061462.1	-	Chlorella lewinii isolate KU217	0.5879
ITS	554070	KM061464.1	-	Chlorella lewinii isolate KU220	0.5894
ITS	554070	FM205861.1	-	Chlorella lewinii strain CCAP 211/90	0.5933
ITS	554070	MG827119.1	-	Chlorella lewinii strain KA9	0.5956
ITS	1595981	GQ176853.1	-	Chlorella pituita strain ACOI 311	0.553
ITS	1595981	FM205856.1	-	Chlorella pituita strain ACOI 856	0.5599
ITS	554068	HQ111431.1	-	Chlorella pulchelloides strain CB 2008/50	0.5806
ITS	554068	HQ111430.1	-	Chlorella pulchelloides strain EN 2003/25	0.5952
ITS	554068	FM205857.1	-	Chlorella pulchelloides strain SAG 222-2a	0.5964
ITS	390795	MK248022.1	-	Chlorella regularis isolate 14	0.5879
ITS	1065483	HQ111433.1	-	Chlorella rotunda strain KR 2007/5	0.61
ITS	3076	AB731601.1	-	Chlorella sorokiniana culture_collection NIES 2173	0.6117
ITS	3076	AB731602.1	-	Chlorella sorokiniana culture_collection NIES 2173	0.6117
ITS	3076	KY229196.1	-	Chlorella sorokiniana culture-collection UTEX 3010	0.6309
ITS	3076	KY229197.1	-	Chlorella sorokiniana culture-collection UTEX 3011	0.6067
ITS	3076	KU948992.1	-	Chlorella sorokiniana isolate 19-4	0.6235
ITS	3076	KF803404.1	-	Chlorella sorokiniana isolate 24	0.612
ITS	3076	KJ144187.1	-	Chlorella sorokiniana isolate C74	0.6295
ITS	3076	MN165548.1	-	Chlorella sorokiniana isolate GEEL-01	0.6226
ITS	3076	MN788610.1	-	Chlorella sorokiniana isolate GEEL-09	0.6243
ITS	3076	KM061451.1	-	Chlorella sorokiniana isolate KU202	0.6073
ITS	3076	KM061452.1	-	Chlorella sorokiniana isolate KU203	0.6073
ITS	3076	KM061463.1	-	Chlorella sorokiniana isolate KU219	0.6085
ITS	3076	KT308064.2	-	Chlorella sorokiniana isolate LBA 27	0.6134
ITS	3076	KT308075.2	-	Chlorella sorokiniana isolate LBA 39	0.625
ITS	3076	MN372210.1	-	Chlorella sorokiniana isolate mma-S28-QAU	0.6125
ITS	3076	KM514856.1	-	Chlorella sorokiniana isolate SM11_2	0.5951
ITS	3076	KM514858.1	-	Chlorella sorokiniana isolate SM11_4	0.594
ITS	3076	MK764925.1	-	Chlorella sorokiniana isolate Zhaodong Salt Lake 2	0.6145
ITS	3076	KU361155.1	-	Chlorella sorokiniana sp.	0.6123
ITS	3076	JQ898145.1	-	Chlorella sorokiniana sp.	0.6055
ITS	3076	KX029132.1	-	Chlorella sorokiniana sp.	0.6208
ITS	3076	KY303737.1	-	Chlorella sorokiniana specimen voucher BR001	0.6094
ITS	3076	KY303745.1	-	Chlorella sorokiniana specimen voucher BR030	0.6057
ITS	3076	MT827200.1	-	Chlorella sorokiniana strain ACSSI 288	0.6201
ITS	3076	MT827201.1	-	Chlorella sorokiniana strain ACSSI 289	0.6201
ITS	3076	MT827191.1	-	Chlorella sorokiniana strain ACSSI 333	0.6201
ITS	3076	KP645220.1	-	Chlorella sorokiniana strain BRWWTP 001	0.6238
ITS	3076	KP645221.1	-	Chlorella sorokiniana strain BRWWTP 002	0.5997
ITS	3076	MH311540.1	-	Chlorella sorokiniana strain CA1.321	0.5896
ITS	3076	MH311541.1	-	Chlorella sorokiniana strain CA1.322	0.5858
ITS	3076	FM205860.1	-	Chlorella sorokiniana strain CCALA 260	0.6201
ITS	3076	FM205859.1	-	Chlorella sorokiniana strain CCAP 211/8K	0.6201
ITS	3076	KR905186.1	-	Chlorella sorokiniana strain CG12	0.6131
ITS	3076	JX987093.1	-	Chlorella sorokiniana strain IOAC085F	0.6112
ITS	3076	KC137968.1	-	Chlorella sorokiniana strain IOAC086F	0.6093
ITS	3076	MN160396.1	-	Chlorella sorokiniana strain IPPAS C-1	0.6226
ITS	3076	KU170645.1	-	Chlorella sorokiniana strain KJP1	0.6186
ITS	3076	KP726221.1	-	Chlorella sorokiniana strain KLL-G018 clone a	0.6107
ITS	3076	KP726220.1	-	Chlorella sorokiniana strain KLL-G018 clone c	0.6107
ITS	3076	JX014220.1	-	Chlorella sorokiniana strain RP	0.596
ITS	3076	FM205834.1	-	Chlorella sorokiniana strain SAG 211-8k	0.6201
ITS	3076	KP645225.1	-	Chlorella sorokiniana strain UTEX 1230	0.6121
ITS	3076	LK021940.1	-	Chlorella sorokiniana strain UTEX 2714	0.6262
ITS	3076	KJ676112.1	-	Chlorella sorokiniana strain UTEX1230	0.6121
ITS	3076	KJ676113.1	-	Chlorella sorokiniana strain UTEX1665	0.5929
ITS	3076	KJ676109.1	-	Chlorella sorokiniana strain UTEX2805	0.5995
ITS	554065	KF887350.1	-	Chlorella variabilis clone EdL_Cl2_3NB	0.5843
ITS	554065	KX639522.1	-	Chlorella variabilis isolate CVA-BS-7	0.5665
ITS	554065	DQ057340.1	-	Chlorella variabilis sp.	0.5707
ITS	554065	AB162917.1	-	Chlorella variabilis strain Bnd1-ZK	0.5841
ITS	554065	FN298923.1	-	Chlorella variabilis strain CCAP 211/84	0.5837
ITS	554065	AB162916.1	-	Chlorella variabilis strain Dd1-ZK	0.5841
ITS	554065	AB162914.1	-	Chlorella variabilis strain F36-ZK	0.5841
ITS	554065	LC420163.1	-	Chlorella variabilis strain Kb1	0.5678
ITS	554065	AB162915.1	-	Chlorella variabilis strain KM2-ZK	0.5841
ITS	554065	AB206549.1	-	Chlorella variabilis strain NC64A	0.5841
ITS	554065	AB162912.1	-	Chlorella variabilis strain OK1-ZK	0.5841
ITS	554065	FM205849.1	-	Chlorella variabilis strain SAG 211-6	0.5837
ITS	554065	AB162913.1	-	Chlorella variabilis strain So13-ZK	0.5841
ITS	554065	AB206550.1	-	Chlorella variabilis strain Syngen 2-3	0.5841
ITS	3077	FR865658.1	-	Chlorella vulgaris culture collection CCAP 211/11P	0.5587
ITS	3077	FR865659.1	-	Chlorella vulgaris culture collection CCAP 211/11Q	0.5658
ITS	3077	FR865660.1	-	Chlorella vulgaris culture collection CCAP 211/11S	0.5679
ITS	3077	FR865681.1	-	Chlorella vulgaris culture collection CCAP 211/63	0.564
ITS	3077	FR865682.1	-	Chlorella vulgaris culture collection CCAP 211/74	0.571
ITS	3077	KY229191.1	-	Chlorella vulgaris culture-collection UTEX 1803	0.5732
ITS	3077	KY229186.1	-	Chlorella vulgaris culture-collection UTEX 30	0.5739
ITS	3077	JX185298.1	-	Chlorella vulgaris isolate D2	0.5667
ITS	3077	MT340975.1	-	Chlorella vulgaris isolate KP2	0.5809
ITS	3077	KY303741.1	-	Chlorella vulgaris specimen voucher BR017	0.579
ITS	3077	MT827199.1	-	Chlorella vulgaris strain ACSSI 249	0.5706
ITS	3077	AB699112.1	-	Chlorella vulgaris strain AG-35_ZF1	0.5664
ITS	3077	AY591496.1	-	Chlorella vulgaris strain CCALA 268	0.5724
ITS	3077	AY591506.1	-	Chlorella vulgaris strain CCALA 269	0.5684
ITS	3077	FN298917.1	-	Chlorella vulgaris strain CCAP 211/109	0.572
ITS	3077	FN298918.1	-	Chlorella vulgaris strain CCAP 211/110	0.5748
ITS	3077	FN298919.1	-	Chlorella vulgaris strain CCAP 211/111	0.5706
ITS	3077	FN298920.1	-	Chlorella vulgaris strain CCAP 211/112	0.5706
ITS	3077	FN298921.1	-	Chlorella vulgaris strain CCAP 211/113	0.5706
ITS	3077	FN298922.1	-	Chlorella vulgaris strain CCAP 211/114	0.5761
ITS	3077	AY591507.1	-	Chlorella vulgaris strain CCAP 211/11B	0.5684
ITS	3077	AY591497.1	-	Chlorella vulgaris strain CCAP 211/11J	0.5737
ITS	3077	AY591502.1	-	Chlorella vulgaris strain CCAP 211/12	0.5724
ITS	3077	KJ756823.1	-	Chlorella vulgaris strain CCAP 211/21A	0.575
ITS	3077	MN248529.1	-	Chlorella vulgaris strain CCAP 211/21A	0.5748
ITS	3077	MN248530.1	-	Chlorella vulgaris strain CCAP 211/21B	0.5748
ITS	3077	KJ756813.1	-	Chlorella vulgaris strain CCAP 211/75	0.5742
ITS	3077	MN248531.1	-	Chlorella vulgaris strain CCAP 211/75	0.5748
ITS	3077	FM205853.1	-	Chlorella vulgaris strain CCAP 211/80	0.5734
ITS	3077	FM205854.1	-	Chlorella vulgaris strain CCAP 211/81	0.5761
ITS	3077	FM205855.1	-	Chlorella vulgaris strain CCAP 211/82	0.5734
ITS	3077	KC517115.1	-	Chlorella vulgaris strain CSA-53	0.5678
ITS	3077	MN160254.1	-	Chlorella vulgaris strain IPPAS C-2	0.5771
ITS	3077	KJ148624.1	-	Chlorella vulgaris strain KNUA007	0.5679
ITS	3077	AY591495.1	-	Chlorella vulgaris strain SAG 2.80	0.5724
ITS	3077	FM205832.1	-	Chlorella vulgaris strain SAG 211-11b	0.5706
ITS	3077	AY591508.1	-	Chlorella vulgaris strain SAG 211-11b culture_collection SAG 211-11b	0.5684
ITS	3077	AY591498.1	-	Chlorella vulgaris strain SAG 211-11j	0.5737
ITS	3077	AY591505.1	-	Chlorella vulgaris strain SAG 211-11p	0.5737
ITS	3077	AY591504.1	-	Chlorella vulgaris strain SAG 211-11q	0.5724
ITS	3077	AY591509.1	-	Chlorella vulgaris strain SAG 211-11s	0.5724
ITS	3077	AY591493.1	-	Chlorella vulgaris strain SAG 211-11t	0.5737
ITS	3077	AY591503.1	-	Chlorella vulgaris strain SAG 211-12	0.5724
ITS	3077	AY591499.1	-	Chlorella vulgaris strain SAG 211-19	0.5737
ITS	3077	AY591501.1	-	Chlorella vulgaris strain SAG 211-8l	0.5724
ITS	3077	AY591494.1	-	Chlorella vulgaris strain SAG 211-8m	0.5737
ITS	3077	MH551524.1	-	Chlorella vulgaris strain SAG 2338	0.5706
ITS	3077	AY591500.1	-	Chlorella vulgaris strain SAG 9.88	0.571
ITS	3077	MK496925.1	-	Chlorella vulgaris strain TAU-MAC 1110	0.5813
ITS	3077	KU291884.1	-	Chlorella vulgaris strain UTEX 1803	0.5783
ITS	3077	KP645226.1	-	Chlorella vulgaris strain UTEX 259	0.5638
ITS	3077	KJ676104.1	-	Chlorella vulgaris strain UTEX 259	0.5671
ITS	3077	KJ676107.1	-	Chlorella vulgaris strain UTEX 26	0.5697
ITS	3077	KP645227.1	-	Chlorella vulgaris strain UTEX 265	0.5709
ITS	3077	KJ676108.1	-	Chlorella vulgaris strain UTEX 265	0.5751
ITS	3077	KP645228.1	-	Chlorella vulgaris strain UTEX 395	0.5684
ITS	3077	KJ676102.1	-	Chlorella vulgaris strain UTEX 395	0.5671
ITS	82138	HM066009.1	-	Closteriopsis acicularis strain EN 2003/36	0.551
ITS	82138	FM205847.1	-	Closteriopsis acicularis strain SAG 11.86	0.5559
ITS	1065488	HQ322126.1	-	Compactochlorella kochii strain CB 2008/104	0.6404
ITS	1065488	MG283300.1	-	Compactochlorella kochii strain FACHB-2246	0.6241
ITS	1065488	MG283301.1	-	Compactochlorella kochii strain FACHB-2247	0.6114
ITS	91190	MF086579.1	-	Dicloster acuatus strain HND3-8	0.5828
ITS	91190	FM205848.1	-	Dicloster acuatus strain SAG 41.98	0.5812
ITS	745283	GQ487213.1	-	Dictyosphaerium ehrenbergianum strain CB 2008/107	0.598
ITS	745283	GQ487208.1	-	Dictyosphaerium ehrenbergianum strain CB 2008/56	0.6014
ITS	745283	GQ487210.1	-	Dictyosphaerium ehrenbergianum strain CB 2008/65	0.6147
ITS	745283	GQ176858.1	-	Dictyosphaerium ehrenbergianum strain CCAP 222/14	0.6156
ITS	745283	GQ487192.1	-	Dictyosphaerium ehrenbergianum strain CCAP 222/20	0.605
ITS	745283	GQ487193.1	-	Dictyosphaerium ehrenbergianum strain CCAP 222/21	0.6128
ITS	745283	GQ487194.1	-	Dictyosphaerium ehrenbergianum strain CCAP 222/22	0.6076
ITS	745283	GQ487195.1	-	Dictyosphaerium ehrenbergianum strain CCAP 222/26	0.605
ITS	745283	GQ477062.1	-	Dictyosphaerium ehrenbergianum strain CCAP 222/27	0.5997
ITS	745283	GQ477063.1	-	Dictyosphaerium ehrenbergianum strain CCAP 222/28	0.6056
ITS	745283	GQ176855.1	-	Dictyosphaerium ehrenbergianum strain CCAP 222/57	0.5864
ITS	745283	GQ487214.1	-	Dictyosphaerium ehrenbergianum strain EN 2003/30	0.592
ITS	745283	MF664495.1	-	Dictyosphaerium ehrenbergianum strain GL26_2	0.5975
ITS	745283	MF664497.1	-	Dictyosphaerium ehrenbergianum strain GL28-4	0.6002
ITS	745283	GQ176856.1	-	Dictyosphaerium ehrenbergianum strain UTEX 75	0.588
ITS	745283	MF664513.1	-	Dictyosphaerium ehrenbergianum strain YN11-1	0.5971
ITS	745283	MF073281.1	-	Dictyosphaerium ehrenbergianum strain YN28-1	0.5917
ITS	745283	MF073282.1	-	Dictyosphaerium ehrenbergianum strain YN28-2	0.5971
ITS	797691	GQ487206.1	-	Dictyosphaerium lacustre strain CB 2008/54	0.5781
ITS	797691	GQ487204.1	-	Dictyosphaerium lacustre strain CCAP 222/62	0.5899
ITS	797691	MF664528.1	-	Dictyosphaerium lacustre strain YN1-4	0.5874
ITS	797664	GQ487211.1	-	Dictyosphaerium libertatis strain CB 2008/76	0.6163
ITS	797664	MF664499.1	-	Dictyosphaerium libertatis strain GL32-3	0.6035
ITS	247499	FM205839.1	-	Didymogenes anomala strain SAG 18.91	0.6343
ITS	247500	FM205840.1	-	Didymogenes palatina strain SAG 30.92	0.6195
ITS	1202743	AB731603.1	-	Didymogenes sphaerica culture_collection NIES 2167	0.6105
ITS	554053	FM205842.1	-	Hegewaldia parvula strain CCAP 283/1	0.5744
ITS	554053	FM205843.1	-	Hegewaldia parvula strain CCAP 283/2	0.5744
ITS	797684	GQ487225.1	-	Heynigia riparia strain CCAP 222/47	0.5906
ITS	797671	GQ487223.1	-	Hindakia fallax strain CCAP 222/29	0.5729
ITS	797671	GQ487224.1	-	Hindakia fallax strain CCAP 222/30	0.5729
ITS	554067	GQ487222.1	-	Hindakia tetrachotoma strain ACOI 1972	0.5714
ITS	554067	GQ487237.1	-	Hindakia tetrachotoma strain CCAP 222/53	0.562
ITS	554067	GQ487238.1	-	Hindakia tetrachotoma strain CCAP 222/54	0.5626
ITS	554067	GQ487236.1	-	Hindakia tetrachotoma strain CCAP 222/56	0.5626
ITS	554067	GQ487229.1	-	Hindakia tetrachotoma strain CCAP 222/58	0.5683
ITS	554067	GQ487235.1	-	Hindakia tetrachotoma strain CCAP 222/59	0.5634
ITS	554067	GQ867589.1	-	Hindakia tetrachotoma strain CCAP 222/60	0.5628
ITS	554067	GQ867590.1	-	Hindakia tetrachotoma strain CCAP 222/69	0.571
ITS	554067	GQ487227.1	-	Hindakia tetrachotoma strain CCAP 222/70	0.5725
ITS	554067	GQ487228.1	-	Hindakia tetrachotoma strain CCAP 222/71	0.57
ITS	554067	GQ487231.1	-	Hindakia tetrachotoma strain CCAP 222/73	0.5522
ITS	554067	GQ487226.1	-	Hindakia tetrachotoma strain CCAP 222/76	0.5706
ITS	554067	GQ487234.1	-	Hindakia tetrachotoma strain CCAP 222/77	0.5638
ITS	554067	GQ487240.1	-	Hindakia tetrachotoma strain CCAP 222/78	0.5628
ITS	554067	GQ487239.1	-	Hindakia tetrachotoma strain CCAP 222/79	0.5641
ITS	554067	GQ487233.1	-	Hindakia tetrachotoma strain CCAP 222/80	0.5657
ITS	554067	GQ487230.1	-	Hindakia tetrachotoma strain CCAP 222/81	0.5677
ITS	554067	GQ487232.1	-	Hindakia tetrachotoma strain CCAP 222/82	0.5678
ITS	797641	HQ322129.1	-	Kalenjinia gelatinosa strain CB 2008/94	0.61
ITS	797641	GQ477061.1	-	Kalenjinia gelatinosa strain CCAP 222/8	0.6005
ITS	3080	MT827196.1	-	Lobosphaeropsis lobophora strain ACSSI 338	0.5704
ITS	3080	FM205833.1	-	Lobosphaeropsis lobophora strain SAG 37.88	0.5661
ITS	797637	GQ477057.1	-	Marasphaerium gattermannii strain CCAP 222/24	0.6199
ITS	797637	HQ322127.1	-	Marasphaerium gattermannii strain Heg 1983/17	0.6265
ITS	97105	KM020036.1	-	Marvania geminata strain SAG 2315	0.6114
ITS	797638	HQ322128.1	-	Masaia oloidia strain CB 2008/72	0.6513
ITS	247495	FM205880.1	-	Micractinium belenophorum strain CCAP 271/1	0.6334
ITS	247495	FM205879.1	-	Micractinium belenophorum strain SAG 42.98	0.625
ITS	554055	KX639539.1	-	Micractinium conductrix isolate MC-SRB9-1	0.5817
ITS	554055	FM205852.1	-	Micractinium conductrix strain CCAP 211/83	0.6061
ITS	619280	AB731604.1	-	Micractinium inermum culture_collection NIES 2171	0.5622
ITS	619280	KM114868.1	-	Micractinium inermum sp.	0.5653
ITS	619280	JX889641.1	-	Micractinium inermum strain NIES-2171	0.5664
ITS	619280	KF597304.1	-	Micractinium inermum strain NLP-F014	0.5558
ITS	126839	MN103782.1	-	Micractinium pusillum isolate binzhou lake 1	0.6066
ITS	126839	MN103785.1	-	Micractinium pusillum isolate binzhou lake 2	0.6008
ITS	126839	GU732425.1	-	Micractinium pusillum isolate YSW07	0.5843
ITS	126839	FM205870.1	-	Micractinium pusillum strain CCAP 248/10	0.5807
ITS	126839	FM205867.1	-	Micractinium pusillum strain CCAP 248/11	0.5807
ITS	126839	FM205871.1	-	Micractinium pusillum strain CCAP 248/12	0.5807
ITS	126839	FM205873.1	-	Micractinium pusillum strain CCAP 248/15	0.5821
ITS	126839	FM205868.1	-	Micractinium pusillum strain CCAP 248/4	0.5807
ITS	126839	FM205836.1	-	Micractinium pusillum strain CCAP 248/5	0.5807
ITS	126839	FM205872.1	-	Micractinium pusillum strain CCAP 248/6	0.5821
ITS	126839	FM205869.1	-	Micractinium pusillum strain CCAP 248/9	0.5807
ITS	126839	JQ315785.1	-	Micractinium pusillum strain KMMCC 1710	0.5783
ITS	126839	FM205866.1	-	Micractinium pusillum strain SAG 13.81	0.5821
ITS	532145	KF887345.1	-	Micractinium reisseri clone EdL_Cl1_MAF	0.6
ITS	2607983	MN414472.1	-	Micractinium simplicissimum strain KSF0100	0.5589
ITS	2607983	MN414470.1	-	Micractinium simplicissimum strain KSF0112	0.5589
ITS	2607983	MN414467.1	-	Micractinium simplicissimum strain KSF0114	0.5589
ITS	2607983	MN414471.1	-	Micractinium simplicissimum strain KSF0127	0.5589
ITS	2607981	MN414469.1	-	Micractinium singularis strain KF0094	0.5665
ITS	2726146	MN414468.1	-	Micractinium variabile strain KSF0085	0.5607
ITS	797666	GQ487217.1	-	Mucidosphaerium palustre strain CB 2008/14	0.6247
ITS	797666	GQ487215.1	-	Mucidosphaerium palustre strain CB 2008/3	0.6262
ITS	797666	GQ487216.1	-	Mucidosphaerium palustre strain CB 2008/6	0.6302
ITS	797643	GQ487201.1	-	Mucidosphaerium planctonicum strain ACOI 1719	0.6296
ITS	859867	HM066006.1	-	Mucidosphaerium sphagnale strain CB 2008/15	0.6089
ITS	859867	GQ487218.1	-	Mucidosphaerium sphagnale strain CB 2008/19	0.6083
ITS	859867	GQ487219.1	-	Mucidosphaerium sphagnale strain CB 2008/44	0.6026
ITS	859867	HM066007.1	-	Mucidosphaerium sphagnale strain KR 2009/1	0.6128
ITS	247502	FM205845.1	-	Parachlorella beijerinckii strain SAG 2046	0.6248
ITS	860428	HM126550.1	-	Parachlorella hussii strain ACOI 473	0.6225
ITS	860428	HM126549.1	-	Parachlorella hussii strain ACOI 938	0.6245
ITS	3074	MT827194.1	-	Parachlorella kessleri strain ACSSI 336	0.6317
ITS	3074	FM205885.1	-	Parachlorella kessleri strain CCAP 211/11G	0.632
ITS	3074	JQ797561.1	-	Parachlorella kessleri strain HY-6	0.6214
ITS	3074	MG835608.1	-	Parachlorella kessleri strain LEGE Z-001	0.6078
ITS	3074	FM205846.1	-	Parachlorella kessleri strain SAG 211-11g	0.632
ITS	3074	KJ676116.1	-	Parachlorella kessleri strain UTEX1808	0.6079
ITS	3074	KJ676117.1	-	Parachlorella kessleri strain UTEX2228	0.6205
ITS	3074	KJ676118.1	-	Parachlorella kessleri strain UTEX2229	0.6222
ITS	3074	KJ676115.1	-	Parachlorella kessleri strain UTEX262	0.6205
ITS	3074	KJ676114.1	-	Parachlorella kessleri strain UTEX263	0.6347
ITS	1293055	HF677200.1	-	Planktochlorella nurekis culture collection CAUP<CZH> H8701	0.6474
ITS	173497	KM116464.1	-	Pseudochlorella signiensis strain SAG 7.90	0.5561
rbcL	55402	EF113405.1	A.hantzschii_1	Actinastrum hantzschii strain UTEX LB 605	0.3974
rbcL	1065482	KC810314.1	C.singularis_1	Chlorella singularis strain LUCC 018	0.4144
rbcL	3076	HM101339.1	C.sorokiniana_1	Chlorella sorokiniana sp.	0.4205
rbcL	3076	KJ742376.1	C.sorokiniana_2	Chlorella sorokiniana isolate 1230	0.415
rbcL	3076	KM514865.1	C.sorokiniana_3	Chlorella sorokiniana isolate 275_4	0.4176
rbcL	3076	KM514884.1	C.sorokiniana_4	Chlorella sorokiniana isolate SM12_2	0.4176
rbcL	3076	KM514887.1	C.sorokiniana_5	Chlorella sorokiniana isolate 275_1	0.4176
rbcL	3076	KM514888.1	C.sorokiniana_6	Chlorella sorokiniana isolate 275_2	0.4176
rbcL	3076	KM514901.1	C.sorokiniana_7	Chlorella sorokiniana isolate SM21_2	0.4176
rbcL	3076	KT777992.1	C.sorokiniana_8	Chlorella sorokiniana isolate 275_4	0.4244
rbcL	3076	KT777993.1	C.sorokiniana_9	Chlorella sorokiniana isolate 275_1	0.4244
rbcL	3076	KT777994.1	C.sorokiniana_10	Chlorella sorokiniana isolate 275_2	0.4244
rbcL	3076	MK842150.1	C.sorokiniana_11	Chlorella sorokiniana sp.	0.4153
rbcL	3076	NC_023835.1	C.sorokiniana_12	Chlorella sorokiniana strain crs4	0.4154
rbcL	3077	AB260909.1	C.vulgaris_1	Chlorella vulgaris culture_collection NIES 227	0.4122
rbcL	3077	AF499684.1	C.vulgaris_2	Chlorella vulgaris strain SAG 211-11b voucher SAG 211-11b	0.4165
rbcL	3077	D10997.1	C.vulgaris_3	Chlorella vulgaris strain C-27	0.4107
rbcL	3077	EF589154.1	C.vulgaris_4	Chlorella vulgaris strain CCAP 254/5	0.4021
rbcL	3077	KM514894.1	C.vulgaris_5	Chlorella vulgaris isolate 962_1	0.4082
rbcL	3077	KM514895.1	C.vulgaris_6	Chlorella vulgaris isolate 962_2	0.4082
rbcL	3077	KM514896.1	C.vulgaris_7	Chlorella vulgaris isolate 962_3	0.4091
rbcL	3077	KM514897.1	C.vulgaris_8	Chlorella vulgaris isolate 962_4	0.4082
rbcL	3077	M20655.1	C.vulgaris_9	Chlorella vulgaris strain Tamiya	0.4107
rbcL	3077	MK948100.1	C.vulgaris_10	Chlorella vulgaris strain NJ-7	0.4122
rbcL	3077	MK948102.1	C.vulgaris_11	Chlorella vulgaris strain UTEX259	0.4122
rbcL	3077	NC_001865.1	C.vulgaris_12	Chlorella vulgaris sp.	0.4119
rbcL	82138	EF113433.1	C.acicularis_1	Closteriopsis acicularis strain UTEX LB 1381	0.3976
rbcL	91190	NC_025546.1	D.acuatus_1	Dicloster acuatus culture-collection SAG 41.98	0.405
rbcL	745283	KM514864.1	D.ehrenbergianum_1	Dictyosphaerium ehrenbergianum isolate 1273_3	0.4091
rbcL	745283	KM514868.1	D.ehrenbergianum_2	Dictyosphaerium ehrenbergianum isolate 1273_2	0.4073
rbcL	745283	KM514898.1	D.ehrenbergianum_3	Dictyosphaerium ehrenbergianum isolate 1273_1	0.4065
rbcL	97105	NC_025549.1	M.geminata_1	Marvania geminata culture-collection SAG 12.88	0.4126
rbcL	221620	AY543047.1	M.planktonica_1	Meyerella planktonica isolate Itas 2/24 S-11w	0.3983
rbcL	221620	AY543048.1	M.planktonica_2	Meyerella planktonica isolate Itas 2/24 S-12w	0.3983
rbcL	221620	AY543049.1	M.planktonica_3	Meyerella planktonica isolate Itas 2/24 S-1w	0.3983
rbcL	221620	AY543050.1	M.planktonica_4	Meyerella planktonica isolate Itas 6/3 S-4w	0.3983
rbcL	554055	NC_036806.1	M.conductrix_1	Micractinium conductrix sp.	0.4147
rbcL	126839	EF113451.1	M.pusillum_1	Micractinium pusillum strain SAG 13.81	0.4101
rbcL	126839	MN649872.1	M.pusillum_2	Micractinium pusillum strain CCAP 232/1	0.4198
rbcL	173497	NC_025529.1	P.signiensis_1	Pseudochlorella signiensis culture-collection SAG 7.90	0.3946
rbcL	3074	AB260912.1	P.kessleri_1	Parachlorella kessleri specimen_voucher C-143	0.3843
rbcL	3074	NC_012978.1	P.kessleri_2	Parachlorella kessleri culture_collection SAG 211-11g	0.3988
rbcL	3072	KM438438.1	P.pringsheimii_1	Pseudochlorella pringsheimii isolate CAUP H 1990	0.4017
rbcL	3075	KC843975.1	-	Auxenochlorella protothecoides sp.	0.3969
rbcL	3075	NC_023775.1	-	Auxenochlorella protothecoides sp.	0.3974
rbcL	3075	MF043910.1	-	Auxenochlorella protothecoides strain MM0011	0.402
rbcL	3075	AM260440.1	-	Auxenochlorella protothecoides strain SAG 211-7a	0.3988
rbcL	3075	KT158712.1	-	Auxenochlorella protothecoides strain UTEX 2341	0.3989
rbcL	3075	KY613608.1	-	Auxenochlorella protothecoides strain UTEX 2341	0.3969
rbcL	3078	MN128434.1	-	Auxenochlorella pyrenoidosa isolate FACHB-5	0.4129
rbcL	3078	MK842153.1	-	Auxenochlorella pyrenoidosa sp.	0.4095
rbcL	3078	MK295217.1	-	Auxenochlorella pyrenoidosa specimen_voucher FACHB-415	0.4129
rbcL	3078	MK295213.1	-	Auxenochlorella pyrenoidosa specimen_voucher FACHB-5	0.4129
rbcL	554066	NC_036805.1	-	Chlorella heliozoae sp.	0.4202
rbcL	3078	KM514869.1	-	Auxenochlorella pyrenoidosa isolate 1_1	0.4082
rbcL	3078	KM514871.1	-	Auxenochlorella pyrenoidosa isolate 2_2	0.4082
rbcL	3078	KM514882.1	-	Auxenochlorella pyrenoidosa isolate 231_1	0.4082
rbcL	3078	KM514883.1	-	Auxenochlorella pyrenoidosa isolate 231_2	0.4082
rbcL	3078	KM514885.1	-	Auxenochlorella pyrenoidosa isolate 231_3	0.4082
rbcL	3078	KM514886.1	-	Auxenochlorella pyrenoidosa isolate 231_4	0.4082
rbcL	3078	KM514880.1	-	Auxenochlorella pyrenoidosa isolate 40_4	0.4082
rbcL	3078	KM514881.1	-	Auxenochlorella pyrenoidosa isolate 40_5	0.4082
rbcL	3078	KM514874.1	-	Auxenochlorella pyrenoidosa isolate 5_2	0.4082
rbcL	3078	KM514875.1	-	Auxenochlorella pyrenoidosa isolate 5_3	0.4082
rbcL	3078	KM514876.1	-	Auxenochlorella pyrenoidosa isolate 5_4	0.4082
rbcL	3078	KM514900.1	-	Auxenochlorella pyrenoidosa isolate 5_5	0.4082
rbcL	3078	KM514877.1	-	Auxenochlorella pyrenoidosa isolate 8_3	0.4082
rbcL	3078	KM514878.1	-	Auxenochlorella pyrenoidosa isolate 8_4	0.4082
rbcL	3078	EU038283.1	-	Auxenochlorella pyrenoidosa strain F-9	0.4122
rbcL	3078	JQ717305.1	-	Auxenochlorella pyrenoidosa strain LU2	0.4022
rbcL	3078	AB240145.1	-	Auxenochlorella pyrenoidosa strain SUN Auxenochlorella	0.4136
rbcL	554065	KP271969.1	-	Chlorella variabilis isolate crs4cvariabilis2014	0.4129
rbcL	554065	KJ718922.1	-	Chlorella variabilis isolate NC64A	0.4129
rbcL	554065	NC_015359.1	-	Chlorella variabilis isolate NC64A	0.4161
rbcL	554065	AB260900.1	-	Chlorella variabilis strain F36-ZK	0.4129
rbcL	554065	AB260903.1	-	Chlorella variabilis strain NC64A	0.4129
rbcL	554065	AB260899.1	-	Chlorella variabilis strain OK1-ZK	0.4129
rbcL	554065	AB260904.1	-	Chlorella variabilis strain Syngen 2-3	0.4129
rbcL	3072	EF113427.1	-	Pseudochlorella pringsheimii strain UTEX 20	0.3997
rbcL	745283	KM514899.1	-	Dictyosphaerium ehrenbergianum isolate 1273_4	0.4082
rbcL	163309	NC_025544.1	-	Geminella minor culture-collection SAG 22.88	0.3773
rbcL	163309	EF113440.1	-	Geminella minor strain GR36	0.3742
rbcL	163309	EF113439.1	-	Geminella minor strain SAG 22.88	0.3685
rbcL	249343	EF113444.1	-	Gloeotila contorta strain SAG 41.84	0.4114
rbcL	1232723	HE984583.1	-	Leptochlorella corticola strain I2e	0.4189
rbcL	126839	MK842151.1	-	Micractinium pusillum sp.	0.4246
rbcL	2607981	MN894287.1	-	Micractinium singularis strain MM0003	0.4212
rbcL	76111	AB383150.1	-	Nannochloris bacillaris sp.	0.4004
rbcL	1418016	NC_025547.1	-	Pseudochloris wilhelmii culture-collection SAG 1.80	0.4105
18S (outgroup)	163307	AF387154.1	E.viridis	Eremosphaera viridis strain UTEX LB 34
18S (outgroup)	1519564	KF673391.1	-	Franceia amphitricha strain SAG 10.81
18S (outgroup)	1519564	KM020072.1	-	Franceia amphitricha strain SAG 10.81
18S (outgroup)	1085968	HG972970.1	-	Hemichloris antarctica strain SAG 62.90
18S (outgroup)	1085968	KM020164.1	-	Hemichloris antarctica strain SAG 62.90
18S (outgroup)	1244685	JQ315649.1	-	Oocystis parva strain KMMCC 443
ITS (outgroup)	163307	KY006556.1	E.viridis	Eremosphaera viridis strain SAG 228-1
ITS (outgroup)	2600162	MN248527.1	-	Droopiella capsulata strain UTEX 2074
ITS (outgroup)	1519564	KM020072.1	-	Franceia amphitricha strain SAG 10.81
ITS (outgroup)	120747	KY013466.1	-	Oocystis heteromucosa strain CB_210
rbcL (outgroup)	163307	KM438414.1	E.viridis	Eremosphaera viridis isolate SAG 228-1
rbcL (outgroup)	2600162	KY710881.1	-	Droopiella capsulata isolate CCMP 245
rbcL (outgroup)	163307	KY710888.1	-	Eremosphaera viridis isolate SAG 228-1
rbcL (outgroup)	163307	KY710889.1	-	Eremosphaera viridis isolate SAG 39.92
rbcL (outgroup)	1519564	KY710893.1	-	Franceia amphitricha isolate SAG 10.81
rbcL (outgroup)	120747	KY710880.1	-	Oocystella heteromucosa isolate CB 210
rbcL (outgroup)	120747	KY710861.1	-	Oocystella heteromucosa isolate SAG 1.99
rbcL (outgroup)	120747	KY710900.1	-	Oocystella heteromucosa isolate SAG 2085
rbcL (outgroup)	1244685	KY710864.1	-	Oocystis parva isolate SAG 82.80
rbcL (outgroup)	1244685	KY710869.1	-	Oocystis parva isolate Tow 6/3 P-1ou
Footnote: The tree tip column contained the tree labels in Figure 1 for the selected representative species, while the rest of the columns were marked with an hyphen to symbolise that the corresponding accession numbers were not selected as the representative species in Figure 1.
